# Supplementary material for: Comprehensive Geriatric Assessment: Addressing Unmet Healthcare Needs in Older Adults
Source: Healthcare (Basel). 2025 Oct 27;13(21):2715. doi: 10.3390/healthcare13212715 (PMC12609822; doi:10.3390/healthcare13212715)
Supplement: Supplementary file 1 [file healthcare-13-02715-s001.zip]

Archive with 1 entries (1 files):
- healthcare-3916056-supplementary.pdf
